# Supplementary material for: Paclitaxel Induces the Apoptosis of Prostate Cancer Cells via ROS-Mediated HIF-1α Expression
Source: Molecules. 2022 Oct 24;27(21):7183. doi: 10.3390/molecules27217183 (PMC9654100; doi:10.3390/molecules27217183)
Supplement: Supplementary file 1 [file molecules-27-07183-s001.zip]

Archive with 1 entries (1 files):
- molecules-1894991-supplementary.pdf
